# Supplementary material for: Alterations in lipid, redox, and energy metabolism in recent onset psychosis: a metabolomics study in non-smoking individuals and matched controls
Source: Redox Biol. 2025 Dec 26;89:103999. doi: 10.1016/j.redox.2025.103999 (PMC12808522; doi:10.1016/j.redox.2025.103999)
Supplement: Multimedia component 1 [file mmc1.xlsx]

## Sheet: ST1 Diagnostic categories
Supplementary Table 1. Diagnostic categories of patients with psychosis
Category	Diagnosis (DSM-IV)	n
Schizophrenia spectrum disorder	Schizophrenia	20
	Schizophreniform disorder	3
	Schizoaffective disorder	5
Bipolar disorder	Bipolar disorder	9
Other	Psychotic disorder not otherwise specified	8
	Depression with psychotic features	1
	Conversion disorder	1

## Sheet: ST2 Univariate full
Supplementary Table 2. Univariate analysis results and VIP-scores: full sample
Metabolite (negative ionization mode)	Cluster	Function	Mean peak insensity		Fold Change	Log2 Fold Change	P-value	Holm	Bonferroni	FDR	VIP-score
			Cases	Controls
Increased in cases
Palmitic acid	Lipids and lipid-related metabolites	Storage and membrane lipids (free fatty acids)	1.46589e+07	1.36553e+07	1.0735	0.102317	2.74677e-07	5.38367e-05	5.38367e-05	2.96689e-05	2.6008
3-hydroxybenzaldehyde	Other	Exogenous compound	46752.7	37503	1.24664	0.318044	3.02744e-07	5.9035e-05	5.93377e-05	2.96689e-05	2.62168
Stearic acid	Lipids and lipid-related metabolites	Storage and membrane lipids (free fatty acids)	1.27054e+07	1.09391e+07	1.16147	0.215948	5.18862e-07	0.000100659	0.000101697	3.3899e-05	2.47844
Capric acid	Lipids and lipid-related metabolites	Storage and membrane lipids (free fatty acids)	370434	281108	1.31776	0.398091	4.87913e-05	0.00917277	0.0095631	0.000988535	1.97991
Glycerol 3-phosphate	Lipids and lipid-related metabolites	Lipid-metabolic related metabolites (glycerolipid intermediate)	185386	98390.9	1.88418	0.913937	6.86138e-05	0.0127622	0.0134483	0.00122257	2.00886
Chenodeoxycholic acid glycine conjugate	Lipids and lipid-related metabolites	Storage and membrane lipids (bile acids)	27549.6	11494.1	2.39684	1.26114	0.000117908	0.021813	0.02311	0.00192583	1.85831
Ascorbic acid	Redox-related	Antioxidants & ROS buffers (ROS scavenger)	30651.1	23640.6	1.29655	0.374675	0.000140788	0.0257642	0.0275944	0.00197103	2.01376
D-Mannose	Energy & carbohydrate metabolism	Glycolysis	105154	87714.6	1.19882	0.261613	0.00038757	0.0701501	0.0759637	0.00474773	1.96327
L-Aspartic acid	Energy & carbohydrate metabolism	TCA cycle and anaplerosis	22632.5	18343.7	1.2338	0.303112	0.0019417	0.339797	0.380572	0.017198	1.73598
2-Deoxyglucose	Energy & carbohydrate metabolism	Glycolysis	24569.2	20030	1.22662	0.29469	0.00452848	0.778899	0.887582	0.0355033	1.49341
Decreased in cases
Pyruvic acid	Energy & carbohydrate metabolism	Glycolysis	155384	215187	0.722088	-0.469753	1.10909e-06	0.000214054	0.000217382	5.43454e-05	2.36153
L-Cysteine	Redox-related	Gluthatione cycle (glutathione precursor)	7000.13	11544.1	0.606384	-0.721697	1.38831e-05	0.00265167	0.00272108	0.000453514	2.2684
Taurine	Redox-related	Antioxidants & ROS buffers (ROS buffer)	367164	527379	0.696205	-0.522416	1.32493e-05	0.00254387	0.00259687	0.000453514	2.29014
Uridine	Other	Nucleotide metabolism & degradation	51758.8	67689.3	0.764652	-0.387124	2.66943e-05	0.00507192	0.00523208	0.000747441	2.1354
L-Cystine	Redox-related	Gluthatione cycle (glutathione precursor)	6857.66	11175	0.613661	-0.704487	3.41443e-05	0.00645327	0.00669228	0.000836535	2.2092
Stachyose	Energy & carbohydrate metabolism	Glycan & sugar derivatives	2022.38	3325.44	0.608154	-0.717491	5.04354e-05	0.00943143	0.00988535	0.000988535	2.1203
Pelargonic acid	Lipids and lipid-related metabolites	Storage and membrane lipids (free fatty acids)	45577.9	48572.6	0.938346	-0.0918081	0.000131594	0.0242133	0.0257924	0.00197103	2.04982
N-Acetylneuraminic acid	Energy & carbohydrate metabolism	Glycan & sugar derivatives	3810.94	5035.94	0.756747	-0.402117	0.000173889	0.0316479	0.0340823	0.00227215	1.89355
2-Aminoisobutyric acid	Other	Neurotransmitter metabolism & amino acids	8434.17	34550.3	0.244113	-2.03438	0.000475596	0.0856074	0.0932169	0.00548335	2.14092
N-Acetyl-L-aspartic acid	Energy & carbohydrate metabolism	TCA cycle and anaplerosis	19014.2	91761	0.207215	-2.2708	0.000968379	0.17334	0.189802	0.0105446	2.02652
Raffinose	Energy & carbohydrate metabolism	Glycan & sugar derivatives	5588.98	8778.83	0.636643	-0.651445	0.00107202	0.19082	0.210116	0.0110588	1.72348
Pseudouridine	Other	Nucleotide metabolism & degradation	20270.3	23570.6	0.859984	-0.217618	0.0011721	0.207461	0.229731	0.0114866	1.80642
Bilirubin	Redox-related	Antioxidants & ROS buffers (lipophilic antioxidant)	11394.3	18011.7	0.632609	-0.660614	0.00133284	0.234581	0.261238	0.0124399	1.66932
Pyrrole-2-carboxylic acid	Other	Neurotransmitter metabolism & amino acids	4975.87	5919.44	0.840598	-0.250512	0.00208875	0.363442	0.409394	0.017198	1.62826
Metabolite (positive ionization mode)	Cluster	Function	Mean peak insensity		Fold Change	Log2 Fold Change	P-value	Holm	Bonferroni	FDR	VIP-score
			Cases	Controls
Increased in cases
Phenylacetaldehyde	Other	Neurotransmitter metabolism & amino acids	699693	599522	1.16709	0.22291	9.07588e-07	6.71615e-05	6.80691e-05	3.40345e-05	2.57892
Decreased in cases
L-Allothreonine	Other	Neurotransmitter metabolism & amino acids	7820.68	10441.1	0.749032	-0.416901	5.538e-06	0.000404274	0.00041535	0.00013845	2.39296
L-Glutamine	Energy & carbohydrate metabolism	TCA cycle and anaplerosis	39111.6	53288.4	0.73396	-0.446227	0.00012668	0.00899425	0.00950096	0.00180544	2.1079
gamma-Glutamylglutamine	Redox-related	Gluthatione cycle (glutathione precursor)	57335.4	74399.3	0.770643	-0.375864	0.000568534	0.0392288	0.04264	0.00609143	2.01275

## Sheet: SF1 Volcano plots full
Supplementary Figure 1. Volcano plots for negative and positve ionization modes: full sample
A. Negative ionization mode											B. Positive ionization mode

## Sheet: SF2 + ST3 Multivariate full 
Supplementary Figure 2. Multivariate analysis results: PCA
A. Negative ionization mode			B. Positive ionization mode
Supplementary Table 3. Multivariate analysis results: OPLS-DA and random forest
A. OPLS-DA
Mode (features)	R²X (cum)	R²Y (cum)	Q² (cum)	RMSEE	pre/ort	pR²Y	pQ²
Positive (75)	0.20	0.76	0.53	0.25	1/1	0.01	0.01
Negative (196)	0.17	0.86	0.69	0.19	1/1	0.01	0.01
B. Random forest classification
Mode	Trees	mtry	OOB error	SD OOB error	Accuracy
Positive	500	8	10.8 %	1.7%	0.89
Negative	500	14	3.6 %	1.4%	0.96
C. Random forest variable importance (top 10)
Metabolite (positive mode)	Mean decrease Gini	Metabolite (negative mode)		Mean decrease Gini
L-Cystine	3.32523	Pyruvic acid		1.82747
Phenylacetaldehyde	2.80136	Stachyose		1.28704
Taurine	2.58974	2-Aminoisobutyric acid		1.06829
Chenodeoxycholic acid glycine conjugate	2.21414	Stearic acid		1.05739
gamma-Glutamylglutamine	1.75108	Chenodeoxycholic acid glycine conjugate		1.03137
Glycocholic acid	1.74639	Taurine		1.02357
L-Allothreonine	1.70032	L-Cystine		1.01835
L-Glutamine	1.58946	3-hydroxybenzaldehyde		1.00593
2-Deoxyguanosine 5-monophosphate	1.38652	Palmitic acid		1.00058
n-iminoethyl-l-ornithine	1.09404	L-Cysteine		0.947584
Supplementary Table 3. Multivariate analysis results.
A. Orthogonal partial least squares discriminant analysis (OPLS-DA) model metrics for positive and negative ionization modes. R²X (cum) = cumulative proportion of variance in the predictor matrix X (metabolite intensities) captured by all model components. R²Y (cum) = cumulative proportion of variance in the response Y (case / control status) explained by the predictive components. Q² (cum) = cum…
B. Random forest classification performance for positive and negative ionization modes. Models were grown with 500 trees. Mtry is the number of variables randomly sampled at each split. Out-of-bag (OOB) error is the mean internal cross-validation error, presented with standard deviation (SD). Accuracy = 1 – OOB error.
C. Variable importance from the random forest models for positive and negative ionization modes. For each ionization mode the ten metabolites with the highest mean decrease Gini are listed. Larger values indicate greater contribution to the classification.

## Sheet: ST4 Covariate
Supplementary Table 4. Covariate analysis results
A. Effect of covariate adjustment on PLS-DA predictive ability
Imputation	Q² POS raw	Q² POS adjusted	Q² NEG raw	Q² Neg adjusted	ΔQ² POS	ΔQ² NEG
1	0.503	0.533	0.517	0.513	0.03	0.004
2	0.503	0.501	0.517	0.512	0.002	0.005
3	0.503	0.532	0.517	0.513	0.029	0.004
4	0.503	0.533	0.517	0.511	0.03	0.006
5	0.503	0.532	0.517	0.515	0.029	0.002
B. Effects of covariates on VIP-scores of individual metabolites
Metabolite	VIP-score	Corrected VIP-scores
		Multiple confounders *	Sex	Dosage of antipsychotic medication	Metabolic parameters **
Increased in cases
Palmitic acid	2.6008	2.32	2.54	2.55561	2.41
Stearic acid	2.47844	2.26	2.33	2.45148	2.35
Capric acid	1.97991	2.03	2.09	1.92952	2.05
Glycerol 3-phosphate	2.00886	1.57	1.81	1.97243	1.7
Chenodeoxycholic acid glycine conjugate	1.85831	1.71	1.85	1.83836	1.79
Ascorbic acid	2.01376	1.3	1.87	1.99268	1.36
D-Mannose	1.96327	1.56	1.83	2.00467	1.57
L-Aspartic acid	1.73598	1.66	1.59	1.7534	1.70933
2-Deoxyglucose	1.49341	0.79	1.38	1.48376	0.69
Decreased in cases
Pyruvic acid	2.36153	2.84	2.28	2.39173	2.83
L-Cysteine	2.2684	2.55	2.2	2.21962	2.67
Taurine	2.29014	2.49	2.5	2.27774	2.13
L-Cystine	2.2092	2.96	2.74	2.165	3.15
Stachyose	2.1203	2.54	2.17	2.13339	2.54
N-Acetylneuraminic acid	1.89355	2.37	2.07	1.8557	2.4
L-Glutamine	2.1079	1.94	2.24	2.07634	1.87
Pelargonic acid	2.04982	1.69	1.48	2.0746	1.67
gamma-Glutamylglutamine	2.01275	1.96	2.23	1.9742	1.88
N-Acetyl-L-aspartic acid	2.02652	2.13	2.03	2.00041	2.13
Raffinose	1.72348	2.27	1.99	1.74581	2.15
Bilirubin	1.66932	1.73	1.89	1.66595	1.54
Supplementary Table 4. Covariate analysis results
A. Effect of covariate adjustment on partial least squares discriminant analysis (PLS-DA) predictive ability. For each of the five imputed data sets the table lists the cumulative cross-validated Q² before (raw) and after (adjusted) regressing out sex, alcohol consumption, antipsychotic dosage and metabolic parameters (waist circumference, blood pressure, fasting glucose and triglyceride levels).…
B. VIP-scores and corrected VIP-scores for each metabolite separately. * Multiple confounders = sex, alcohol consumption, antipsychotic dosage, waist circumference, blood pressure, fasting glucose and triglyceride levels. ** Metabolic parameters = waist circumference, blood pressure, blood fasting glucose and triglyceride levels

## Sheet: ST5 Pathway results full
Supplementary Table 5. Pathway analysis: full sample
Pathway	Total	Expected	Hits	Raw p	-log10(p)	Holm adjust	FDR	Impact
Lipid metabolism
Primary bile acid biosynthesis	46	0.54899	3	0.015822	1.8007	1	0.21096	0.0254
Biosynthesis of unsaturated fatty acids	36	0.42965	2	0.066823	1.1751	1	0.46408	0
Fatty acid biosynthesis	47	0.56093	2	0.10614	0.97412	1	0.60652	0.01473
Glycerolipid metabolism	16	0.19095	1	0.17553	0.75564	1	0.82604	0.04361
Glycosylphosphatidylinositol (GPI)-anchor biosynthesis	32	0.38191	1	0.3216	0.49268	1	0.94131	0.03947
Glycerophospholipid metabolism	36	0.42965	1	0.35408	0.45089	1	0.94131	0.08048
Fatty acid elongation	39	0.46545	1	0.37747	0.42311	1	0.94131	0
Fatty acid degradation	39	0.46545	1	0.37747	0.42311	1	0.94131	0
Energy & carbohydrate metabolism
Alanine, aspartate and glutamate metabolism	28	0.33417	4	0.00024799	3.6056	0.019839	0.019083	0.42388
Galactose metabolism	27	0.32224	3	0.0035204	2.4534	0.27459	0.07244	0.0902
Pantothenate and CoA biosynthesis	20	0.23869	2	0.022566	1.6465	1	0.2579	0
One carbon pool by folate	26	0.3103	2	0.036993	1.4319	1	0.36993	0.05077
Glyoxylate and dicarboxylate metabolism	32	0.38191	2	0.054114	1.2667	1	0.4576	0
Fructose and mannose metabolism	20	0.23869	1	0.21462	0.66834	1	0.89644	0
Citrate cycle (TCA cycle)	20	0.23869	1	0.21462	0.66834	1	0.89644	0.04634
Pyruvate metabolism	23	0.2745	1	0.24277	0.61481	1	0.92483	0.19137
Glycolysis or Gluconeogenesis	26	0.3103	1	0.26996	0.5687	1	0.94131	0.09785
Lipoic acid metabolism	28	0.33417	1	0.28758	0.54125	1	0.94131	0
Redox/antioxidant imbalance
Cysteine and methionine metabolism	33	0.39384	4	0.00047708	3.3214	0.03769	0.019083	0.20038
Taurine and hypotaurine metabolism	8	0.095477	2	0.003622	2.441	0.2789	0.07244	0.42857
Glycine, serine and threonine metabolism	33	0.39384	2	0.0572	1.2426	1	0.4576	0
Glutathione metabolism	28	0.33417	1	0.28758	0.54125	1	0.94131	0.00343

## Sheet: ST6 Univariate SSD
Supplementary Table 6. Univariate analysis results and VIP-scores: schizophrenia spectrum disorder group
Metabolite (negative ionization mode)	Cluster	Function	Mean peak insensity		Fold Change	Log2 Fold Change	P-value	Holm	Bonferroni	FDR	VIP-score
			Cases	Controls
Increased in cases
Palmitic acid	Lipids and lipid-related metabolites	Storage and membrane lipids (free fatty acids)	1.47416e+07	1.36199e+07	1.08236	0.114181	3.94796e-06	0.000773801	0.000773801	0.000773801	2.65994
Stearic acid	Lipids and lipid-related metabolites	Storage and membrane lipids (free fatty acids)	1.28548e+07	1.09181e+07	1.17739	0.235595	3.55005e-05	0.0068871	0.0069581	0.00231937	2.4274
3-hydroxybenzaldehyde	Other	Exogenous compound	46112.6	36802.6	1.25297	0.325356	8.03e-05	0.0154176	0.0157388	0.00314776	2.36537
Glycerol 3-phosphate	Lipids and lipid-related metabolites	Lipid-metabolic related metabolites (glycerolipid intermediate)	189965	96960.1	1.95921	0.970272	0.000821304	0.152763	0.160976	0.0146341	2.01985
Isobutyrylglycine	Lipids and lipid-related metabolites	Lipid-metabolic related metabolites (acylglycines)	5311.43	3904.64	1.36029	0.44391	0.00118684	0.219565	0.23262	0.019385	1.94773
Capric acid	Lipids and lipid-related metabolites	Storage and membrane lipids (free fatty acids)	371808	274062	1.35666	0.440055	0.00231072	0.418241	0.452902	0.0283064	1.83833
Ascorbic acid	Redox-related	Antioxidants & ROS buffers (ROS scavenger)	30042.9	22817.6	1.31665	0.396875	0.00219067	0.398702	0.429372	0.0283064	1.90547
Chenodeoxycholic acid glycine conjugate	Lipids and lipid-related metabolites	Storage and membrane lipids (bile acids)	29358.8	12304.7	2.38598	1.25458	0.00451648	0.799416	0.885229	0.0432807	1.72237
Decreased in cases
L-Cysteine	Redox-related	Gluthatione cycle (glutathione precursor)	6486.36	12041.9	0.538648	-0.892585	2.72431e-05	0.00531241	0.00533965	0.00231937	2.49643
L-Cystine	Redox-related	Gluthatione cycle (glutathione precursor)	6707.57	11846.9	0.566189	-0.820645	7.59247e-05	0.0146535	0.0148812	0.00314776	2.41749
Stachyose	Energy & carbohydrate metabolism	Glycan & sugar derivatives	1826.07	3225.52	0.566132	-0.820789	0.000422647	0.0807255	0.0828387	0.0137928	2.20663
Uridine	Other	Nucleotide metabolism & degradation	52089.8	69953.1	0.744638	-0.425388	0.000492601	0.0935941	0.0965497	0.0137928	2.0935
Pyruvic acid	Energy & carbohydrate metabolism	Glycolysis	157098	210842	0.745099	-0.424497	0.000649735	0.12215	0.127348	0.0141498	2.04079
Taurine	Redox-related	Antioxidants & ROS buffers (ROS buffer)	355710	520570	0.683308	-0.549392	0.000602567	0.113885	0.118103	0.0141498	2.13273
Pseudouridine	Other	Nucleotide metabolism & degradation	19832	24372.2	0.813715	-0.297404	0.000796397	0.148926	0.156094	0.0146341	2.12849
2-Aminoisobutyric acid	Other	Neurotransmitter metabolism & amino acids	8253.21	40945.8	0.201565	-2.31069	0.00134996	0.248393	0.264593	0.0203533	2.15337
Pelargonic acid	Lipids and lipid-related metabolites	Storage and membrane lipids (free fatty acids)	45815	49121.4	0.93269	-0.10053	0.00177687	0.325168	0.348267	0.0248762	1.94833
N-Acetyl-L-aspartic acid	Energy & carbohydrate metabolism	TCA cycle and anaplerosis	21012.6	107596	0.195291	-2.35631	0.00343075	0.617535	0.672427	0.0383106	1.97296
Raffinose	Energy & carbohydrate metabolism	Glycan & sugar derivatives	4986.5	8051.2	0.619349	-0.691176	0.00351832	0.62978	0.689592	0.0383106	1.83927
Inosine monophosphate	Other	Exogenous compound (flavor enhancer)	12456.2	18128.4	0.687111	-0.541386	0.00378818	0.674297	0.742484	0.0390781	1.92089
N-Acetylneuraminic acid	Energy & carbohydrate metabolism	Glycan & sugar derivatives	3668.71	4955.2	0.740377	-0.433669	0.00480039	0.844868	0.940876	0.0432807	1.71529
Metabolite (positive ionization mode)	Cluster	Function	Mean peak insensity		Fold Change	Log2 Fold Change	P-value	Holm	Bonferroni	FDR	VIP-score
			Cases	Controls
Increased in cases
Phenylacetaldehyde	Other	Neurotransmitter metabolism & amino acids	706331	595848	1.18542	0.245399	0.000101285	0.00739379	0.00759636	0.00253212	2.29237
Decreased in cases
L-Allothreonine	Other	Neurotransmitter metabolism & amino acids	7924.93	10041.1	0.789247	-0.34145	0.00275122	0.187083	0.206342	0.0257927	1.79636
2-Deoxyguanosine 5-monophosphate	Other	Neurotransmitter metabolism & amino acids	4104	5709.84	0.718759	-0.47642	0.00177063	0.125715	0.132797	0.0257927	1.85386

## Sheet: SF3 Volcano plots SSD
Supplementary Figure 3. Volcano plots for negative and positve ionization modes: schizophrenia spectrum disorder subgroup
A. Negative ionization mode											B. Positive ionization mode

## Sheet: SF4 + ST7  Multivariate SSD
Supplementary Figure 4. Multivariate analysis results for schizophrenia spectrum disorder subgroup: PCA
A. Negative ionization mode			B. Positive ionization mode
Supplementary Table 7. Multivariate analysis results for schizophrenia spectrum disorder subgroup: OPLS-DA and random forest
A. OPLS-DA
Mode (features)	R²X (cum)	R²Y (cum)	Q² (cum)	RMSEE	pre/ort	pR²Y	pQ²
Positive (75)	0.19	0.82	0.59	0.22	1/1	0.01	0.01
Negative (196)	0.16	0.90	0.72	0.16	1/1	0.01	0.01
B. Random forest classification
Mode	Trees	mtry	OOB error	SD OOB error	Accuracy
Positive	500	8	13.4%	2.1%	0.89
Negative	500	14	4.9%	1.9%	0.96
C. Random forest variable importance (top 10)
Metabolite (positive mode)	Mean decrease Gini	Metabolite (negative mode)		Mean decrease Gini
L-Cystine	2.64298	L-Cystine		1.1461
Arginine-D7	1.75265	L-Cysteine		0.842529
Phenylacetaldehyde	1.51843	Palmitic acid		0.828527
L-Carnitine-D3	1.35292	Pyruvic acid		0.815392
Taurine	1.17152	Pseudouridine		0.763573
Chenodeoxycholic acid glycine conjugate	1.12029	Stachyose		0.738723
2-Deoxyguanosine 5-monophosphate	0.90012	24-Dihydroxyacetophenone		0.66094
n-iminoethyl-l-ornithine	0.751453	Stearic acid		0.645385
gamma-Glutamylglutamine	0.705957	2-Aminoisobutyric acid		0.57328
L-Glutamine	0.555056	Pelargonic acid		0.568472
Supplementary Table 7. Multivariate analysis results for schizophrenia spectrum disorder subgroup
A. Orthogonal partial least squares discriminant analysis (OPLS-DA) model metrics for positive and negative ionization modes. Orthogonal PLS-DA (OPLS-DA) models explained the majority of variance between cases and controls (R²Y = 0.76 for positive ionization mode and 0.86 for negative ionization mode) and demonstrated strong predictivity (Q² = 0.53 and 0.69 respectively). Permutation testing (100…
B. Random forest classification performance for positive and negative ionization modes. 100 Monte Carlo–replicated random forests (500 trees per run, seed = 20250604) yielded mean out-of-bag errors of 10.8% ± 1.7% for positive ionization mode and 3.5% ± 1.4% for negative ionization mode. This consistently low classification error across replicates indicates that the non-linear model robustly disc…
C. Variable importance from the random forest models for positive and negative ionization modes. For each ionization mode the ten metabolites with the highest mean decrease Gini are listed. Larger values indicate greater contribution to the classification.

## Sheet: ST8 Pathway results SSD
Supplementary Table 8. Pathway analysis: schizophrenia spectrum disorder group
Pathway	Total	Expected	Hits	Raw p	-log10(p)	Holm adjust	FDR	Impact
Lipid metabolism
Biosynthesis of unsaturated fatty acids	36	0.27136	2	0.028466	1.5457	1	0.37955	0
Primary bile acid biosynthesis	46	0.34673	2	0.044847	1.3483	1	0.45939	0.01735
Fatty acid biosynthesis	47	0.35427	2	0.046645	1.3312	1	0.45939	0.01473
Glycerolipid metabolism	16	0.1206	1	0.11453	0.94108	1	0.89809	0.04361
Glycosylphosphatidylinositol (GPI)-anchor biosynthesis	32	0.24121	1	0.21692	0.6637	1	0.89809	0.03947
Glycerophospholipid metabolism	36	0.27136	1	0.24076	0.61842	1	0.89809	0.08048
Fatty acid elongation	39	0.29397	1	0.2582	0.58804	1	0.89809	0
Fatty acid degradation	39	0.29397	1	0.2582	0.58804	1	0.89809	0
Energy & carbohydrate metabolism
Galactose metabolism	27	0.20352	2	0.01647	1.7833	1	0.35325	0.0902
Alanine, aspartate and glutamate metabolism	28	0.21106	2	0.017662	1.753	1	0.35325	0.08654
Citrate cycle (TCA cycle)	20	0.15075	1	0.14122	0.85011	1	0.89809	0.04634
Pantothenate and CoA biosynthesis	20	0.15075	1	0.14122	0.85011	1	0.89809	0
Pyruvate metabolism	23	0.17337	1	0.16075	0.79386	1	0.89809	0.19137
Glycolysis or Gluconeogenesis	26	0.19598	1	0.17987	0.74505	1	0.89809	0.09785
One carbon pool by folate	26	0.19598	1	0.17987	0.74505	1	0.89809	0
Lipoic acid metabolism	28	0.21106	1	0.19239	0.71581	1	0.89809	0
Glyoxylate and dicarboxylate metabolism	32	0.24121	1	0.21692	0.6637	1	0.89809	0
Redox/antioxidant imbalance
Taurine and hypotaurine metabolism	8	0.060302	2	0.0014229	2.8468	0.11383	0.062931	0.42857
Cysteine and methionine metabolism	33	0.24874	3	0.0015733	2.8032	0.12429	0.062931	0.09592
Glycine, serine and threonine metabolism	33	0.24874	2	0.024159	1.6169	1	0.37955	0
Glutathione metabolism	28	0.21106	1	0.19239	0.71581	1	0.89809	0.00343

[truncated: 3 more sheets: SF5 Respresentatives , SF6 Representatives, SF7 Representatives]
